# Supplementary material for: Optimization of Multiple and Multipurpose Reservoir System Operations by Using Matrix Structure (Case Study: Karun and Dez Reservoir Dams)
Source: PLoS One. 2016 Jun 1;11(6):e0156276. doi: 10.1371/journal.pone.0156276 (PMC4889054; doi:10.1371/journal.pone.0156276)
Supplement: S1 Table — (XLSX) [file pone.0156276.s001.xlsx]

## Sheet: Sheet1
The average hydropower generation in Karun and Dez reservoirs (MWh)
Dam Name	Algorithm	Senario	April	May	June	July	August	September	October	November	December	January	February	March
Dez	Weighting Method	λ1=1 & λ2=0	228373	198606	152177	106762	100402	81821	61665	40680	28611	44710	43687	55877
		λ1=0.5 & λ2=0.5	216110	188707	144760	102380	95996	78807	59163	38832	27376	42515	41336	53454
		λ1=0 & λ2=1	104812	75056	53140	41355	39581	35376	28880	20360	15461	20708	21457	28148
	Supplying 80% of the water demand	Constraint Method	213522	186446	143025	101154	94846	77863	58454	38367	27048	42006	40841	52814
Dam Name	Algorithm	Senario	April	May	June	July	August	September	October	November	December	January	February	March
Gotvand	Weighting Method	λ1=1 & λ2=0	296072	306831	336578	353113	329025	309939	296790	299455	301953	305136	309778	302821
		λ1=0.5 & λ2=0.5	281776	292015	320326	336063	313138	294973	282459	284995	287373	290403	294820	288199
		λ1=0 & λ2=1	119667	118208	118489	110477	102941	89653	76806	64879	59357	65779	70782	75529
	Supplying 80% of the water demand	Constraint Method	278401	288517	316489	332037	309387	291440	279076	281581	283931	286924	291288	284747
Dam Name	Algorithm	Senario	April	May	June	July	August	September	October	November	December	January	February	March
Karun 1	Weighting Method	λ1=1 & λ2=0	310644	324268	327242	302163	220171	216099	196492	177803	162030	160070	173324	177238
		λ1=0.5 & λ2=0.5	295704	308672	311504	287631	209582	205706	187042	169252	154237	152372	164988	168713
		λ1=0 & λ2=1	90854	95559	85849	76858	71993	65815	57903	47057	43677	43355	45440	51476
	Supplying 80% of the water demand	Constraint Method	292162	304974	307772	284185	207071	203241	184801	167224	152390	150546	163012	166692
Dam Name	Algorithm	Senario	April	May	June	July	August	September	October	November	December	January	February	March
Godar Landar	Weighting Method	λ1=1 & λ2=0	338596	344956	346502	346021	345175	343823	341553	339419	337650	336099	334982	334531
		λ1=0.5 & λ2=0.5	320804	326830	328294	327839	327037	325756	323605	321584	319908	318438	317380	316952
		λ1=0 & λ2=1	194933	172974	154794	145628	132869	121382	110265	98786	94769	93323	94533	95174
	Supplying 80% of the water demand	Constraint Method	316961	322915	324362	323912	323119	321854	319729	317731	316075	314624	313578	313156
Dam Name	Algorithm	Senario	April	May	June	July	August	September	October	November	December	January	February	March
Karun 3	Weighting Method	λ1=1 & λ2=0	365122	384339	389324	389324	380920	322294	299382	295026	286001	283015	280739	288755
		λ1=0.5 & λ2=0.5	345936	364143	368866	368866	360904	305359	283650	279523	270973	268144	265987	273581
		λ1=0 & λ2=1	188340	183019	173111	152942	134815	114580	101184	94311	88355	88002	89291	96704
	Supplying 80% of the water demand	Constraint Method	341792	359781	364447	364447	356581	301701	280252	276175	267727	264931	262801	270304
Dam Name	Algorithm	Senario	April	May	June	July	August	September	October	November	December	January	February	March
Karun 4	Weighting Method	λ1=1 & λ2=0	230520	245084	247631	226628	140506	108032	98227	90971	89939	90433	97651	116177
		λ1=0.5 & λ2=0.5	218190	231975	234386	214506	132990	102254	92973	86105	85128	85596	92428	109963
		λ1=0 & λ2=1	106995	116743	106711	83936	58824	44325	38765	35257	34682	35003	37794	44707
	Supplying 80% of the water demand	Constraint Method	215576	229196	231578	211936	131397	101029	91859	85073	84108	84571	91321	108646
